# Supplementary material for: REG4 Is Highly Expressed in Mucinous Ovarian Cancer: A Potential Novel Serum Biomarker
Source: PLoS One. 2016 Mar 16;11(3):e0151590. doi: 10.1371/journal.pone.0151590 (PMC4794165; doi:10.1371/journal.pone.0151590)
Supplement: S1 Table — (XLSX) [file pone.0151590.s001.xlsx]

## Sheet: Sheet1
Supplementary Table S1. Genes with mucinous specific expression profile in clinical ovarian cancer samples.
ID	Gene name	Ensembl ID
AGR2	anterior gradient 2	ENSG00000106541
AGR3	anterior gradient 3	ENSG00000173467
AKR1B10	aldo-keto reductase family 1, member B10	ENSG00000198074
ANKRD22	ankyrin repeat domain 22	ENSG00000152766
ANXA10	annexin A10	ENSG00000109511
ARL14	ADP-ribosylation factor-like 14	ENSG00000179674
BTNL8	butyrophilin-like 8	ENSG00000113303
C1orf106	chromosome 1 open reading frame 106	ENSG00000163362
C20orf42	fermitin family member 1	ENSG00000101311
C20orf80	FSHD region gene 1 family member B	ENSG00000149531
C9orf152	chromosome 9 open reading frame 152	ENSG00000188959
CANT1	calcium activated nucleotidase 1	ENSG00000171302
CDC42EP5	CDC42 effector protein (Rho GTPase binding) 5	ENSG00000167617
CEACAM6	carcinoembryonic antigen-related cell adhesion molecule 6	ENSG00000272939
CLDN18	claudin 18	ENSG00000066405
CLRN3	clarin 3	ENSG00000180745
CTSE	cathepsin E	ENSG00000196188
CYP3A5	cytochrome P450, family 3, subfamily A, polypeptide 5	ENSG00000106258
DUOX2	dual oxidase 2	ENSG00000140279
SMIM24	small integral membrane protein 24	ENSG00000095932
SDR16C5	short chain dehydrogenase/reductase family 16C, member 5	ENSG00000170786
HEPACAM2	HEPACAM family member 2	ENSG00000188175
EPS8L3	EPS8-like 3	ENSG00000198758
FCGBP	Fc fragment of IgG binding protein	ENSG00000275395
FOXA3	forkhead box A3	ENSG00000170608
GALNT5	polypeptide N-acetylgalactosaminyltransferase 5	ENSG00000136542
GCNT3	glucosaminyl (N-acetyl) transferase 3, mucin type	ENSG00000140297
GPR128	adhesion G protein-coupled receptor G7	ENSG00000144820
GPX2	glutathione peroxidase 2	ENSG00000176153
HSD17B2	hydroxysteroid (17-beta) dehydrogenase 2	ENSG00000086696
KRT20	keratin 20, type I	ENSG00000171431
LGALS4	lectin, galactoside-binding, soluble, 4	ENSG00000171747
MMP1	matrix metallopeptidase 1 [	ENSG00000196611
MUC13	mucin 13, cell surface associated	ENSG00000173702
MYO5B	myosin VB	ENSG00000167306
OLFM4	olfactomedin 4	ENSG00000102837
PLA2G10	phospholipase A2, group X	ENSG00000069764
PLS1	plastin 1	ENSG00000120756
RASSF6	Ras association (RalGDS/AF-6) domain family member 6	ENSG00000169435
REG4	regenerating islet-derived family, member 4	ENSG00000134193
RNF128	ring finger protein 128, E3 ubiquitin protein ligase	ENSG00000133135
S100P	S100 calcium binding protein P	ENSG00000163993
SERPINB5	serpin peptidase inhibitor, clade B (ovalbumin), member 5	ENSG00000206075
SPINK1	serine peptidase inhibitor, Kazal type 1	ENSG00000164266
SPINK4	serine peptidase inhibitor, Kazal type 4	ENSG00000122711
SYTL5	synaptotagmin-like 5	ENSG00000147041
TFF1	trefoil factor 1	ENSG00000160182
TFF2	trefoil factor 2	ENSG00000160181
TFF3	trefoil factor 3	ENSG00000160180
TMC5	transmembrane channel-like 5	ENSG00000103534
UGT2A3	UDP glucuronosyltransferase 2 family, polypeptide A3	ENSG00000135220
VIL1	villin 1	ENSG00000127831
VSIG1	V-set and immunoglobulin domain containing 1	ENSG00000101842
VSIG2	V-set and immunoglobulin domain containing 2	ENSG00000019102
ENSG00000181791	N/A	ENSG00000181791
ENSG00000203698	N/A	ENSG00000203698
C17orf73	N/A	N/A
